# Supplementary material for: Tumor-Targeted Erythrocyte Membrane Nanoparticles for Theranostics of Triple-Negative Breast Cancer
Source: Pharmaceutics. 2023 Jan 20;15(2):350. doi: 10.3390/pharmaceutics15020350 (PMC9966336; doi:10.3390/pharmaceutics15020350)
Supplement: Supplementary file 1 [file pharmaceutics-15-00350-s001.zip]

Archive with 1 entries (1 files):
- pharmaceutics-2082930-supplementary.pdf
